# Supplementary material for: Eight new species of the spider genera Raveniola and Sinopesa from China and Vietnam (Araneae, Nemesiidae)
Source: Zookeys. 2015 Aug 26;(519):1–32. doi: 10.3897/zookeys.519.8784 (PMC4591602; doi:10.3897/zookeys.519.8784)
Supplement: XML Treatment for Nemesiidae [file zookeys.519.8784-treatment1.xml]

<!DOCTYPE tp:taxon-treatment
  PUBLIC "-//TaxonX//DTD Taxonomic Treatment Publishing DTD v0 20100105//EN" "tax-treatment-NSO.dtd">
<tp:taxon-treatment xmlns:tp="http://www.plazi.org/taxpub"><tp:treatment-meta><kwd-group><label>Taxon classification</label><kwd><named-content content-type="kingdom">Animalia</named-content></kwd><kwd><named-content content-type="order">Araneae</named-content></kwd></kwd-group><mixed-citation publication-type="journal"><person-group><name><surname>Li</surname><given-names>Shuqiang</given-names></name><name><surname>Zonstein</surname><given-names>Sergei</given-names></name></person-group><article-title>Eight new species of the spider genera <italic><tp:taxon-name><tp:taxon-name-part taxon-name-part-type="genus">Raveniola</tp:taxon-name-part></tp:taxon-name></italic> and <italic><tp:taxon-name><tp:taxon-name-part taxon-name-part-type="genus">Sinopesa</tp:taxon-name-part></tp:taxon-name></italic> from China and Vietnam (<tp:taxon-name><tp:taxon-name-part taxon-name-part-type="order">Araneae</tp:taxon-name-part></tp:taxon-name>, <tp:taxon-name><tp:taxon-name-part taxon-name-part-type="family">Nemesiidae</tp:taxon-name-part></tp:taxon-name>)</article-title><source>Zookeys</source><day>26</day><month>8</month><year>2015</year><volume>2015</volume><issue>519</issue><fpage>1</fpage><lpage>32</lpage><pub-id pub-id-type="doi">10.3897/zookeys.519.8784</pub-id></mixed-citation></tp:treatment-meta><tp:nomenclature><label>Family</label><tp:taxon-name>
                        <tp:taxon-name-part taxon-name-part-type="family">Nemesiidae</tp:taxon-name-part>
                    </tp:taxon-name><tp:taxon-authority>Simon, 1889</tp:taxon-authority></tp:nomenclature><tp:treatment-sec sec-type="Notes"><title>Notes.</title><p>Only two genera of the family occur with some degree of certainty in eastern Asia. Judging from the original description, <italic><tp:taxon-name><tp:taxon-name-part taxon-name-part-type="genus">Nemesia</tp:taxon-name-part> <tp:taxon-name-part taxon-name-part-type="species">sinensis</tp:taxon-name-part></tp:taxon-name></italic> Pocock, 1901 probably belongs to the <tp:taxon-name><tp:taxon-name-part taxon-name-part-type="family">Cyrtaucheniidae</tp:taxon-name-part></tp:taxon-name> (see <xref ref-type="bibr" rid="B11">Zonstein and Marusik 2012</xref>).</p><!--PageBreak--></tp:treatment-sec><tp:treatment-sec sec-type="Key to the East and South-East Asian genera of Nemesiidae"><title>Key to the East and South-East Asian genera of <tp:taxon-name><tp:taxon-name-part taxon-name-part-type="family">Nemesiidae</tp:taxon-name-part></tp:taxon-name>:</title><p>The distribution of <italic><tp:taxon-name><tp:taxon-name-part taxon-name-part-type="genus">Atmetochilus</tp:taxon-name-part></tp:taxon-name></italic> is given considering data provided by <xref ref-type="bibr" rid="B3">Schwendinger (1996)</xref> and <xref ref-type="bibr" rid="B12">Zonstein and Marusik (in press)</xref>.</p><table-wrap content-type="key" position="anchor" orientation="portrait"><table id="TID0EMEAC" rules="all"><tbody><tr><td rowspan="1" colspan="1">1</td><td rowspan="1" colspan="1">Thoracic fovea short, U-shaped; posterior sternal sigilla distinctly larger and farther from sternal margin than other sigilla, in many cases subcentral or confluent; paired tarsal claws either with two more or less distinctly juxtaposed teeth rows (females) or with one S-shaped row (males); <abbrev xmlns:xlink="http://www.w3.org/1999/xlink" xlink:title="posterior median spinneret(s)" xlink:type="simple">PMS</abbrev> well developed; male tibia I with coupling spur and megaspines located proventrally</td><td rowspan="1" colspan="1"><bold>2</bold></td></tr><tr><td rowspan="1" colspan="1">–</td><td rowspan="1" colspan="1">Thoracic fovea short, straight or pit-like; posterior sternal sigilla submarginal; paired tarsal claws with two similar teeth rows on promargin and retromargin in males and females; <abbrev xmlns:xlink="http://www.w3.org/1999/xlink" xlink:title="posterior median spinneret(s)" xlink:type="simple">PMS</abbrev> small to absent; male tibia I with two enlarged retroventral distal spines and without coupling spur</td><td rowspan="1" colspan="1"><bold>4</bold></td></tr><tr><td rowspan="1" colspan="1">2</td><td rowspan="1" colspan="1">Posterior sternal sigilla submarginal to subcentral but not confluent (Raven 1985: fig. 53; <xref ref-type="bibr" rid="B5">Siliwal et al. 2015</xref>: figs 1D, 2D)</td><td rowspan="1" colspan="1"><bold>3</bold></td></tr><tr><td rowspan="1" colspan="1">–</td><td rowspan="1" colspan="1">Posterior sternal sigilla confluent; (Raven 1985: fig. 59)</td><td rowspan="1" colspan="1"><bold><italic><tp:taxon-name><tp:taxon-name-part taxon-name-part-type="genus">Atmetochilus</tp:taxon-name-part></tp:taxon-name></italic></bold> (India, Indonesia, Myanmar and Thailand)</td></tr><tr><td rowspan="1" colspan="1">3</td><td rowspan="1" colspan="1">Metatarsal preening combs absent on legs III and IV; female tarsus IV with scopula</td><td rowspan="1" colspan="1"><bold><italic><tp:taxon-name><tp:taxon-name-part taxon-name-part-type="genus">Damarchilus</tp:taxon-name-part></tp:taxon-name></italic></bold> (Eastern India)</td></tr><tr><td rowspan="1" colspan="1">–</td><td rowspan="1" colspan="1">Metatarsal preening combs present on legs III and IV; female tarsus IV without scopula</td><td rowspan="1" colspan="1"><bold><italic><tp:taxon-name><tp:taxon-name-part taxon-name-part-type="genus">Damarchus</tp:taxon-name-part></tp:taxon-name></italic></bold> (Eastern India, Indonesia, Malaysia, Myanmar, Singapore and Thailand)</td></tr><tr><td rowspan="1" colspan="1">3</td><td rowspan="1" colspan="1">Carapace hirsute and with finely granular texture; hairs on legs I–IV long and non-uniform; tarsal scopula more or less dense and long; male intercheliceral tumescence reduced if present</td><td rowspan="1" colspan="1"><bold><italic><tp:taxon-name><tp:taxon-name-part taxon-name-part-type="genus">Raveniola</tp:taxon-name-part></tp:taxon-name></italic></bold> (south Palearctic, from Turkey to China)</td></tr><tr><td rowspan="1" colspan="1">–</td><td rowspan="1" colspan="1">Carapace with only a few bristles; hairs on legs I–IV more or less uniformly short; tarsal scopula thin and short; male intercheliceral tumescence well developed</td><td rowspan="1" colspan="1"><bold><italic><tp:taxon-name><tp:taxon-name-part taxon-name-part-type="genus">Sinopesa</tp:taxon-name-part></tp:taxon-name></italic></bold> (South-eastern China, Ryukyu Isles, Thailand and Vietnam)</td></tr></tbody></table></table-wrap></tp:treatment-sec><ref-list><ref id="B11"><mixed-citation xmlns:xlink="http://www.w3.org/1999/xlink" xlink:type="simple"><person-group><name name-style="western"><surname>Zonstein</surname><given-names>S</given-names></name><name name-style="western"><surname>Marusik</surname><given-names>YM</given-names></name></person-group> (<year>2012</year>) <article-title>A review of the genus <italic><tp:taxon-name><tp:taxon-name-part taxon-name-part-type="genus">Raveniola</tp:taxon-name-part></tp:taxon-name></italic> (<tp:taxon-name><tp:taxon-name-part taxon-name-part-type="order">Araneae</tp:taxon-name-part></tp:taxon-name>, <tp:taxon-name><tp:taxon-name-part taxon-name-part-type="family">Nemesiidae</tp:taxon-name-part></tp:taxon-name>) in China, with notes on allied genera and description of four new species from Yunnan.</article-title> <source>ZooKeys</source> <volume>211</volume>: <fpage>71</fpage>–<lpage>99</lpage>. doi: <ext-link ext-link-type="doi" xlink:href="10.3897/zookeys.211.3060" xlink:type="simple">10.3897/zookeys.211.3060</ext-link> </mixed-citation></ref><ref id="B3"><mixed-citation xmlns:xlink="http://www.w3.org/1999/xlink" xlink:type="simple"><person-group><name name-style="western"><surname>Schwendinger</surname><given-names>PJ</given-names></name></person-group> (<year>1996</year>) <article-title>The fauna of orthognathous spiders (<tp:taxon-name><tp:taxon-name-part taxon-name-part-type="order">Araneae</tp:taxon-name-part></tp:taxon-name>: <tp:taxon-name><tp:taxon-name-part taxon-name-part-type="suborder">Mesothelae</tp:taxon-name-part></tp:taxon-name>, <tp:taxon-name><tp:taxon-name-part taxon-name-part-type="suborder">Mygalomorphae</tp:taxon-name-part></tp:taxon-name>) in Thailand.</article-title> <source>Revue Suisse de Zoologie (Special Edition)</source> <volume>2</volume>: <fpage>577</fpage>–<lpage>584</lpage>. </mixed-citation></ref><ref id="B12"><mixed-citation xmlns:xlink="http://www.w3.org/1999/xlink" xlink:type="simple"><person-group><name name-style="western"><surname>Zonstein</surname><given-names>SL</given-names></name><name name-style="western"><surname>Marusik</surname><given-names>YM</given-names></name></person-group> (<year>in press</year>) A review of the spider genus <italic><tp:taxon-name><tp:taxon-name-part taxon-name-part-type="genus">Atmetochilus</tp:taxon-name-part></tp:taxon-name></italic> of Sumatra, Indonesia, with first analysis of male characters and description of three new species (<tp:taxon-name><tp:taxon-name-part taxon-name-part-type="order">Araneae</tp:taxon-name-part></tp:taxon-name>, <tp:taxon-name><tp:taxon-name-part taxon-name-part-type="family">Nemesiidae</tp:taxon-name-part></tp:taxon-name>). Zoological Studies.</mixed-citation></ref><ref id="B5"><mixed-citation xmlns:xlink="http://www.w3.org/1999/xlink" xlink:type="simple"><person-group><name name-style="western"><surname>Siliwal</surname><given-names>M</given-names></name><name name-style="western"><surname>Molur</surname><given-names>S</given-names></name><name name-style="western"><surname>Raven</surname><given-names>R</given-names></name></person-group> (<year>2015</year>) <article-title>New genus with two new species of the family <tp:taxon-name><tp:taxon-name-part taxon-name-part-type="family">Nemesiidae</tp:taxon-name-part></tp:taxon-name> (<tp:taxon-name><tp:taxon-name-part taxon-name-part-type="order">Araneae</tp:taxon-name-part></tp:taxon-name>: <tp:taxon-name><tp:taxon-name-part taxon-name-part-type="suborder">Mygalomorphae</tp:taxon-name-part></tp:taxon-name>) from Arunachal Pradesh, India.</article-title> <source>Journal of Asia-Pacific Biodiversity</source> <volume>8</volume>: <fpage>43</fpage>–<lpage>48</lpage>. doi: <ext-link ext-link-type="doi" xlink:href="10.1016/j.japb.2015.01.005" xlink:type="simple">10.1016/j.japb.2015.01.005</ext-link> </mixed-citation></ref></ref-list></tp:taxon-treatment>
