# Supplementary material for: Eight new species of the spider genera Raveniola and Sinopesa from China and Vietnam (Araneae, Nemesiidae)
Source: Zookeys. 2015 Aug 26;(519):1–32. doi: 10.3897/zookeys.519.8784 (PMC4591602; doi:10.3897/zookeys.519.8784)
Supplement: XML Treatment for Raveniola chayi [file zookeys.519.8784-treatment5.xml]

<!DOCTYPE tp:taxon-treatment
  PUBLIC "-//TaxonX//DTD Taxonomic Treatment Publishing DTD v0 20100105//EN" "tax-treatment-NSO.dtd">
<tp:taxon-treatment xmlns:tp="http://www.plazi.org/taxpub"><tp:treatment-meta><kwd-group><label>Taxon classification</label><kwd><named-content content-type="kingdom">Animalia</named-content></kwd><kwd><named-content content-type="order">Araneae</named-content></kwd><kwd><named-content content-type="family">Nemesiidae</named-content></kwd></kwd-group><mixed-citation publication-type="journal"><person-group><name><surname>Li</surname><given-names>Shuqiang</given-names></name><name><surname>Zonstein</surname><given-names>Sergei</given-names></name></person-group><article-title>Eight new species of the spider genera <italic><tp:taxon-name><tp:taxon-name-part taxon-name-part-type="genus">Raveniola</tp:taxon-name-part></tp:taxon-name></italic> and <italic><tp:taxon-name><tp:taxon-name-part taxon-name-part-type="genus">Sinopesa</tp:taxon-name-part></tp:taxon-name></italic> from China and Vietnam (<tp:taxon-name><tp:taxon-name-part taxon-name-part-type="order">Araneae</tp:taxon-name-part></tp:taxon-name>, <tp:taxon-name><tp:taxon-name-part taxon-name-part-type="family">Nemesiidae</tp:taxon-name-part></tp:taxon-name>)</article-title><source>Zookeys</source><day>26</day><month>8</month><year>2015</year><volume>2015</volume><issue>519</issue><fpage>1</fpage><lpage>32</lpage><pub-id pub-id-type="doi">10.3897/zookeys.519.8784</pub-id></mixed-citation></tp:treatment-meta><tp:nomenclature><tp:taxon-name>
                        <tp:taxon-name-part taxon-name-part-type="genus">Raveniola</tp:taxon-name-part>
                        <tp:taxon-name-part taxon-name-part-type="species">chayi</tp:taxon-name-part>
                        <object-id xmlns:xlink="http://www.w3.org/1999/xlink" content-type="zoobank" xlink:type="simple">http://zoobank.org/DE55EA80-52FE-464E-B37E-4D25F7C38DA9</object-id>
                    </tp:taxon-name><tp:taxon-status xmlns:xlink="http://www.w3.org/1999/xlink" xlink:type="simple">sp. n.</tp:taxon-status><xref ref-type="fig" rid="F6">Figs 6</xref><xref ref-type="fig" rid="F7">, 7</xref><xref ref-type="fig" rid="F8">, 8</xref></tp:nomenclature><tp:treatment-sec sec-type="type material"><title>Type material.</title><p>Holotype ♂ – CHINA: Yunnan Province, Lijiang County, Mt. Yulongxueshan, Maoniuping [<named-content xmlns:xlink="http://www.w3.org/1999/xlink" content-type="dwc:verbatimCoordinates" xlink:type="simple">27°05.503'N, 100°15.403'E</named-content>, elevation 3061 m], August 1–3, 2000, X. Yu (<abbrev xmlns:xlink="http://www.w3.org/1999/xlink" content-type="institution" xlink:title="Institute of Zoology, Chinese Academy of Sciences" xlink:type="simple">IZCAS</abbrev>). Paratypes: 16♂ (<abbrev xmlns:xlink="http://www.w3.org/1999/xlink" content-type="institution" xlink:title="Institute of Zoology, Chinese Academy of Sciences" xlink:type="simple">IZCAS</abbrev>), same data as holotype; 1♀ – Sichuan Province, Yanyuan County, around Lugu Lake [<named-content xmlns:xlink="http://www.w3.org/1999/xlink" content-type="dwc:verbatimCoordinates" xlink:type="simple">27°48'N, 100°49'E</named-content>, elevation 3300 m], May 28, 2011, J. Martens (<abbrev xmlns:xlink="http://www.w3.org/1999/xlink" content-type="institution" xlink:title="Senckenberg Museum, Frankfurt am Main, Germany" xlink:type="simple">SMF</abbrev>).</p></tp:treatment-sec><tp:treatment-sec sec-type="Etymology"><title>Etymology.</title><p>The specific name is from the Chinese word for difference (chā yì), in reference to the difference between the new species with <italic><tp:taxon-name><tp:taxon-name-part taxon-name-part-type="genus">Raveniola</tp:taxon-name-part> <tp:taxon-name-part taxon-name-part-type="species">songi</tp:taxon-name-part></tp:taxon-name></italic> and <italic><tp:taxon-name><tp:taxon-name-part taxon-name-part-type="genus">Raveniola</tp:taxon-name-part> <tp:taxon-name-part taxon-name-part-type="species">yunnanensis</tp:taxon-name-part></tp:taxon-name></italic>; noun.</p></tp:treatment-sec><tp:treatment-sec sec-type="Diagnosis"><title>Diagnosis.</title><p>The new species is similar to <italic><tp:taxon-name><tp:taxon-name-part taxon-name-part-type="genus">Raveniola</tp:taxon-name-part> <tp:taxon-name-part taxon-name-part-type="species">alpina</tp:taxon-name-part></tp:taxon-name></italic> sp. n., <italic><tp:taxon-name><tp:taxon-name-part taxon-name-part-type="genus">Raveniola</tp:taxon-name-part> <tp:taxon-name-part taxon-name-part-type="species">songi</tp:taxon-name-part></tp:taxon-name></italic> and <italic><tp:taxon-name><tp:taxon-name-part taxon-name-part-type="genus">Raveniola</tp:taxon-name-part> <tp:taxon-name-part taxon-name-part-type="species">yunnanensis</tp:taxon-name-part></tp:taxon-name></italic> but can be distinguished by the smooth distal portion of the embolus (Figs <xref ref-type="fig" rid="F6">6A–C</xref>, <xref ref-type="fig" rid="F7">7A–C</xref>), the presence of 4 spines on the cymbium (Figs <xref ref-type="fig" rid="F6">6A–C</xref>, <xref ref-type="fig" rid="F7">7A–C</xref>) and the presence of ridges on the proximal portion of the embolus (Figs <xref ref-type="fig" rid="F6">6A–C</xref>, <xref ref-type="fig" rid="F7">7A–C</xref>); it can be distinguished from latter two congeners by lacking the <abbrev xmlns:xlink="http://www.w3.org/1999/xlink" xlink:title="posterior median spinneret(s)" xlink:type="simple">PMS</abbrev> (present in those species).</p></tp:treatment-sec><tp:treatment-sec sec-type="Description"><title>Description.</title><p>Male (holotype): <abbrev xmlns:xlink="http://www.w3.org/1999/xlink" xlink:title="total length (including chelicerae, but not spinnerets)" xlink:type="simple">TL</abbrev> 10.30, <abbrev xmlns:xlink="http://www.w3.org/1999/xlink" xlink:title="carapace length" xlink:type="simple">CL</abbrev> 4.30, <abbrev xmlns:xlink="http://www.w3.org/1999/xlink" xlink:title="carapace width" xlink:type="simple">CW</abbrev> 3.65, <abbrev xmlns:xlink="http://www.w3.org/1999/xlink" xlink:title="abdomen length" xlink:type="simple">AL</abbrev> 4.90, <abbrev xmlns:xlink="http://www.w3.org/1999/xlink" xlink:title="abdomen width" xlink:type="simple">AW</abbrev> 3.10. Eye diameters and interdistances: <abbrev xmlns:xlink="http://www.w3.org/1999/xlink" xlink:title="anterior median eye(s)" xlink:type="simple">AME</abbrev> 0.17, <abbrev xmlns:xlink="http://www.w3.org/1999/xlink" xlink:title="anterior lateral eye(s)" xlink:type="simple">ALE</abbrev> 0.23, <abbrev xmlns:xlink="http://www.w3.org/1999/xlink" xlink:title="posterior median eye(s)" xlink:type="simple">PME</abbrev> 0.13, <abbrev xmlns:xlink="http://www.w3.org/1999/xlink" xlink:title="posterior lateral eye(s)" xlink:type="simple">PLE</abbrev> 0.21; <abbrev xmlns:xlink="http://www.w3.org/1999/xlink" xlink:title="anterior median eye(s)" xlink:type="simple">AME</abbrev>–<abbrev xmlns:xlink="http://www.w3.org/1999/xlink" xlink:title="anterior median eye(s)" xlink:type="simple">AME</abbrev> 0.11, <abbrev xmlns:xlink="http://www.w3.org/1999/xlink" xlink:title="anterior median eye(s)" xlink:type="simple">AME</abbrev>–<abbrev xmlns:xlink="http://www.w3.org/1999/xlink" xlink:title="anterior lateral eye(s)" xlink:type="simple">ALE</abbrev> 0.06, <abbrev xmlns:xlink="http://www.w3.org/1999/xlink" xlink:title="posterior median eye(s)" xlink:type="simple">PME</abbrev>–<abbrev xmlns:xlink="http://www.w3.org/1999/xlink" xlink:title="posterior median eye(s)" xlink:type="simple">PME</abbrev> 0.31, <abbrev xmlns:xlink="http://www.w3.org/1999/xlink" xlink:title="posterior median eye(s)" xlink:type="simple">PME</abbrev>–<abbrev xmlns:xlink="http://www.w3.org/1999/xlink" xlink:title="posterior lateral eye(s)" xlink:type="simple">PLE</abbrev> 0.05. Leg lengths: I: 12.50 (3.60+1.25+2.95+2.45+2.25), II: 11.65 (3.55+1.25+2.85+2.50+1.50), III: 10.55 (2.55+1.10+2.50+2.65+1.75), IV: 14.40 (4.00+1.30+3.10+4.05+1.95). Maxillae, labium and sternum as shown in Fig. <xref ref-type="fig" rid="F6">6G</xref>. Maxillae with 12–15 cuspules. Prosoma, palps and legs light brown. Spinnerets light grey, abdomen brown with light dorsal and ventral spots (Fig. <xref ref-type="fig" rid="F6">6D, G</xref>). Metatarsus I noticeably curved (Fig. <xref ref-type="fig" rid="F6">6E</xref>). <abbrev xmlns:xlink="http://www.w3.org/1999/xlink" xlink:title="posterior median spinneret(s)" xlink:type="simple">PMS</abbrev> absent; apical segment of <abbrev xmlns:xlink="http://www.w3.org/1999/xlink" xlink:title="posterior lateral spinneret(s)" xlink:type="simple">PLS</abbrev> digitiform (Fig. <xref ref-type="fig" rid="F6">6D, G</xref>). Palpal tibia long, subcylindrical; cymbium with four short, stout spines; bulb long, pyriform; embolus gradually tapering to a slender point (Figs <xref ref-type="fig" rid="F6">6A–C</xref>, <xref ref-type="fig" rid="F7">7A–C</xref>).</p><p>Female (paratype): <abbrev xmlns:xlink="http://www.w3.org/1999/xlink" xlink:title="total length (including chelicerae, but not spinnerets)" xlink:type="simple">TL</abbrev> 14.75, <abbrev xmlns:xlink="http://www.w3.org/1999/xlink" xlink:title="carapace length" xlink:type="simple">CL</abbrev> 5.75, <abbrev xmlns:xlink="http://www.w3.org/1999/xlink" xlink:title="carapace width" xlink:type="simple">CW</abbrev> 4.90, <abbrev xmlns:xlink="http://www.w3.org/1999/xlink" xlink:title="abdomen length" xlink:type="simple">AL</abbrev> 9.00, <abbrev xmlns:xlink="http://www.w3.org/1999/xlink" xlink:title="abdomen width" xlink:type="simple">AW</abbrev> 5.25. Eye diameters and interdistances: <abbrev xmlns:xlink="http://www.w3.org/1999/xlink" xlink:title="anterior median eye(s)" xlink:type="simple">AME</abbrev> 0.17, <abbrev xmlns:xlink="http://www.w3.org/1999/xlink" xlink:title="anterior lateral eye(s)" xlink:type="simple">ALE</abbrev> 0.30, <abbrev xmlns:xlink="http://www.w3.org/1999/xlink" xlink:title="posterior median eye(s)" xlink:type="simple">PME</abbrev> 0.17, <abbrev xmlns:xlink="http://www.w3.org/1999/xlink" xlink:title="posterior lateral eye(s)" xlink:type="simple">PLE</abbrev> 0.23, <abbrev xmlns:xlink="http://www.w3.org/1999/xlink" xlink:title="anterior median eye(s)" xlink:type="simple">AME</abbrev>–<abbrev xmlns:xlink="http://www.w3.org/1999/xlink" xlink:title="anterior median eye(s)" xlink:type="simple">AME</abbrev> 0.21, <abbrev xmlns:xlink="http://www.w3.org/1999/xlink" xlink:title="anterior median eye(s)" xlink:type="simple">AME</abbrev>–<abbrev xmlns:xlink="http://www.w3.org/1999/xlink" xlink:title="anterior lateral eye(s)" xlink:type="simple">ALE</abbrev> 0.12, <abbrev xmlns:xlink="http://www.w3.org/1999/xlink" xlink:title="posterior median eye(s)" xlink:type="simple">PME</abbrev>–<abbrev xmlns:xlink="http://www.w3.org/1999/xlink" xlink:title="posterior median eye(s)" xlink:type="simple">PME</abbrev> 0.47, <abbrev xmlns:xlink="http://www.w3.org/1999/xlink" xlink:title="posterior median eye(s)" xlink:type="simple">PME</abbrev>–<abbrev xmlns:xlink="http://www.w3.org/1999/xlink" xlink:title="posterior lateral eye(s)" xlink:type="simple">PLE</abbrev> 0.04. Leg lengths: I: 13.15 (4.20+2.25+3.00+2.30+1.40), II: 11.95 (3.70+2.20+2.35+2.30+1.40), III: 11.90 (3.15+2.00+2.05+3.05+1.65), IV: 15.90 (4.25+2.30+3.10+4.30+1.95). Most characters, including the colouration peculiarities (Fig. <xref ref-type="fig" rid="F8">8A</xref>) and the absence of <abbrev xmlns:xlink="http://www.w3.org/1999/xlink" xlink:title="posterior median spinneret(s)" xlink:type="simple">PMS</abbrev>, are as in the male. Receptacles divided into a stocking-shaped inner branch and a clubbed outer branch; both branches long and crimped (Fig. <xref ref-type="fig" rid="F8">8B–C</xref>).</p><fig id="F8" position="float" orientation="portrait"><label>Figure 8.</label><caption><p><italic><tp:taxon-name><tp:taxon-name-part taxon-name-part-type="genus">Raveniola</tp:taxon-name-part> <tp:taxon-name-part taxon-name-part-type="species">chayi</tp:taxon-name-part></tp:taxon-name></italic> sp. n., female paratype. <bold>A</bold> habitus, dorsal view <bold>B, C</bold> vulva, dorsal view. Scale bars: 5.0 mm (<bold>A</bold>); 0.2 mm (<bold>B–C</bold>).</p></caption><graphic xmlns:xlink="http://www.w3.org/1999/xlink" xlink:href="zookeys-519-001-g008.jpg" position="float" orientation="portrait" xlink:type="simple" id="oo_54955.jpg"/></fig></tp:treatment-sec><tp:treatment-sec sec-type="Variation"><title>Variation.</title><p>Total length of males: 9.49–11.10 (n=8).</p></tp:treatment-sec><tp:treatment-sec sec-type="Distribution"><title>Distribution.</title><p>China: north-western Yunnan, south-western Sichuan.</p><!--PageBreak--></tp:treatment-sec><tp:treatment-sec><!--Section generated to contain objects referenced in tp:taxon-treatment.--><fig id="F6" position="float" orientation="portrait"><label>Figure 6.</label><caption><p><italic><tp:taxon-name><tp:taxon-name-part taxon-name-part-type="genus">Raveniola</tp:taxon-name-part> <tp:taxon-name-part taxon-name-part-type="species">chayi</tp:taxon-name-part></tp:taxon-name></italic> sp. n., male holotype. <bold>A</bold> palp, prolateral view <bold>B</bold> palp, ventral view <bold>C</bold> palp, retrolateral view <bold>D</bold> habitus, dorsal view <bold>E</bold> leg I, ventral view <bold>F</bold> leg II, ventral view <bold>G</bold> habitus, ventral view. Scale bars: 0.5 mm (<bold>A–C</bold>); 2.0 mm (<bold>D–G</bold>).</p></caption><graphic xmlns:xlink="http://www.w3.org/1999/xlink" xlink:href="zookeys-519-001-g006.jpg" position="float" orientation="portrait" xlink:type="simple" id="oo_54953.jpg"/></fig><fig id="F7" position="float" orientation="portrait"><label>Figure 7.</label><caption><p><italic><tp:taxon-name><tp:taxon-name-part taxon-name-part-type="genus">Raveniola</tp:taxon-name-part> <tp:taxon-name-part taxon-name-part-type="species">chayi</tp:taxon-name-part></tp:taxon-name></italic> sp. n., male holotype. <bold>A</bold> palp, prolateral view <bold>B</bold> palp, ventral view <bold>C</bold> palp, retrolateral view. Scale bar: 0.5 mm.</p></caption><graphic xmlns:xlink="http://www.w3.org/1999/xlink" xlink:href="zookeys-519-001-g007.jpg" position="float" orientation="portrait" xlink:type="simple" id="oo_54954.jpg"/></fig></tp:treatment-sec></tp:taxon-treatment>
