# Supplementary material for: Eight new species of the spider genera Raveniola and Sinopesa from China and Vietnam (Araneae, Nemesiidae)
Source: Zookeys. 2015 Aug 26;(519):1–32. doi: 10.3897/zookeys.519.8784 (PMC4591602; doi:10.3897/zookeys.519.8784)
Supplement: XML Treatment for Raveniola gracilis [file zookeys.519.8784-treatment6.xml]

<!DOCTYPE tp:taxon-treatment
  PUBLIC "-//TaxonX//DTD Taxonomic Treatment Publishing DTD v0 20100105//EN" "tax-treatment-NSO.dtd">
<tp:taxon-treatment xmlns:tp="http://www.plazi.org/taxpub"><tp:treatment-meta><kwd-group><label>Taxon classification</label><kwd><named-content content-type="kingdom">Animalia</named-content></kwd><kwd><named-content content-type="order">Araneae</named-content></kwd><kwd><named-content content-type="family">Nemesiidae</named-content></kwd></kwd-group><mixed-citation publication-type="journal"><person-group><name><surname>Li</surname><given-names>Shuqiang</given-names></name><name><surname>Zonstein</surname><given-names>Sergei</given-names></name></person-group><article-title>Eight new species of the spider genera <italic><tp:taxon-name><tp:taxon-name-part taxon-name-part-type="genus">Raveniola</tp:taxon-name-part></tp:taxon-name></italic> and <italic><tp:taxon-name><tp:taxon-name-part taxon-name-part-type="genus">Sinopesa</tp:taxon-name-part></tp:taxon-name></italic> from China and Vietnam (<tp:taxon-name><tp:taxon-name-part taxon-name-part-type="order">Araneae</tp:taxon-name-part></tp:taxon-name>, <tp:taxon-name><tp:taxon-name-part taxon-name-part-type="family">Nemesiidae</tp:taxon-name-part></tp:taxon-name>)</article-title><source>Zookeys</source><day>26</day><month>8</month><year>2015</year><volume>2015</volume><issue>519</issue><fpage>1</fpage><lpage>32</lpage><pub-id pub-id-type="doi">10.3897/zookeys.519.8784</pub-id></mixed-citation></tp:treatment-meta><tp:nomenclature><tp:taxon-name>
                        <tp:taxon-name-part taxon-name-part-type="genus">Raveniola</tp:taxon-name-part>
                        <tp:taxon-name-part taxon-name-part-type="species">gracilis</tp:taxon-name-part>
                        <object-id xmlns:xlink="http://www.w3.org/1999/xlink" content-type="zoobank" xlink:type="simple">http://zoobank.org/1CC980B2-6464-44C3-9225-F5AD0BBE168C</object-id>
                    </tp:taxon-name><tp:taxon-status xmlns:xlink="http://www.w3.org/1999/xlink" xlink:type="simple">sp. n.</tp:taxon-status><xref ref-type="fig" rid="F9">Figs 9</xref><xref ref-type="fig" rid="F10">, 10</xref><!--PageBreak--><!--PageBreak--><!--PageBreak--></tp:nomenclature><tp:treatment-sec sec-type="type material"><title>Type material.</title><p>Holotype ♂ – CHINA: Zhejiang Province, Hangzhou County, Hangzhou [<named-content xmlns:xlink="http://www.w3.org/1999/xlink" content-type="dwc:verbatimCoordinates" xlink:type="simple">30°16.276'N, 120°09.178'E</named-content>, 260 m], July 1980, Z. Chen (<abbrev xmlns:xlink="http://www.w3.org/1999/xlink" content-type="institution" xlink:title="Institute of Zoology, Chinese Academy of Sciences" xlink:type="simple">IZCAS</abbrev>).</p></tp:treatment-sec><tp:treatment-sec sec-type="Etymology"><title>Etymology.</title><p>The specific name is taken from the Latin adjective “<italic>gracilis</italic>”, which means “slender” and refers to the shape of embolus.</p></tp:treatment-sec><tp:treatment-sec sec-type="Diagnosis"><title>Diagnosis.</title><p>This new species can be easily distinguished from all known congeners by its slender and subapically curved embolus (Figs <xref ref-type="fig" rid="F9">9A–C</xref>, <xref ref-type="fig" rid="F10">10A–C</xref>).</p><fig id="F9" position="float" orientation="portrait"><label>Figure 9.</label><caption><p><italic><tp:taxon-name><tp:taxon-name-part taxon-name-part-type="genus">Raveniola</tp:taxon-name-part> <tp:taxon-name-part taxon-name-part-type="species">gracilis</tp:taxon-name-part></tp:taxon-name></italic> sp. n., male holotype. <bold>A</bold> palp, prolateral view <bold>B</bold> palp, ventral view <bold>C</bold> palp, retrolateral view <bold>D</bold> habitus, dorsal view <bold>E</bold> leg I (right side), ventral view <bold>F</bold> leg II, ventral view <bold>G</bold> habitus, ventral view. Scale bars: 0.5 mm (<bold>A–C</bold>); 2.0 mm (<bold>D–G</bold>).</p></caption><graphic xmlns:xlink="http://www.w3.org/1999/xlink" xlink:href="zookeys-519-001-g009.jpg" position="float" orientation="portrait" xlink:type="simple" id="oo_54956.jpg"/></fig><fig id="F10" position="float" orientation="portrait"><label>Figure 10.</label><caption><p><italic><tp:taxon-name><tp:taxon-name-part taxon-name-part-type="genus">Raveniola</tp:taxon-name-part> <tp:taxon-name-part taxon-name-part-type="species">gracilis</tp:taxon-name-part></tp:taxon-name></italic> sp. n., male holotype. <bold>A</bold> palp, prolateral view <bold>B</bold> palp, ventral view <bold>C</bold> palp, retrolateral view. Scale bar: 0.5 mm.</p></caption><graphic xmlns:xlink="http://www.w3.org/1999/xlink" xlink:href="zookeys-519-001-g010.jpg" position="float" orientation="portrait" xlink:type="simple" id="oo_54957.jpg"/></fig></tp:treatment-sec><tp:treatment-sec sec-type="Description"><title>Description.</title><p>Male (holotype): <abbrev xmlns:xlink="http://www.w3.org/1999/xlink" xlink:title="total length (including chelicerae, but not spinnerets)" xlink:type="simple">TL</abbrev> 8.30, <abbrev xmlns:xlink="http://www.w3.org/1999/xlink" xlink:title="carapace length" xlink:type="simple">CL</abbrev> 4.05, <abbrev xmlns:xlink="http://www.w3.org/1999/xlink" xlink:title="carapace width" xlink:type="simple">CW</abbrev> 3.25, <abbrev xmlns:xlink="http://www.w3.org/1999/xlink" xlink:title="abdomen length" xlink:type="simple">AL</abbrev> 3.90, <abbrev xmlns:xlink="http://www.w3.org/1999/xlink" xlink:title="abdomen width" xlink:type="simple">AW</abbrev> 2.40. Eye sizes and interdistances: <abbrev xmlns:xlink="http://www.w3.org/1999/xlink" xlink:title="anterior median eye(s)" xlink:type="simple">AME</abbrev> 0.15, <abbrev xmlns:xlink="http://www.w3.org/1999/xlink" xlink:title="anterior lateral eye(s)" xlink:type="simple">ALE</abbrev> 0.22, <abbrev xmlns:xlink="http://www.w3.org/1999/xlink" xlink:title="posterior median eye(s)" xlink:type="simple">PME</abbrev> 0.11, <abbrev xmlns:xlink="http://www.w3.org/1999/xlink" xlink:title="posterior lateral eye(s)" xlink:type="simple">PLE</abbrev> 0.15, <abbrev xmlns:xlink="http://www.w3.org/1999/xlink" xlink:title="anterior median eye(s)" xlink:type="simple">AME</abbrev>–<abbrev xmlns:xlink="http://www.w3.org/1999/xlink" xlink:title="anterior median eye(s)" xlink:type="simple">AME</abbrev> 0.11, <abbrev xmlns:xlink="http://www.w3.org/1999/xlink" xlink:title="anterior median eye(s)" xlink:type="simple">AME</abbrev>–<abbrev xmlns:xlink="http://www.w3.org/1999/xlink" xlink:title="anterior lateral eye(s)" xlink:type="simple">ALE</abbrev> 0.07, <abbrev xmlns:xlink="http://www.w3.org/1999/xlink" xlink:title="posterior median eye(s)" xlink:type="simple">PME</abbrev>–<abbrev xmlns:xlink="http://www.w3.org/1999/xlink" xlink:title="posterior median eye(s)" xlink:type="simple">PME</abbrev> 0.34, <abbrev xmlns:xlink="http://www.w3.org/1999/xlink" xlink:title="posterior median eye(s)" xlink:type="simple">PME</abbrev>–<abbrev xmlns:xlink="http://www.w3.org/1999/xlink" xlink:title="posterior lateral eye(s)" xlink:type="simple">PLE</abbrev> 0.04. Leg lengths: I: 11.90 (3.50+1.55+2.95+2.15+1.75), II: 11.00 (3.05+1.60+2.70+1.80+1.85), III: 10.75 (2.75+1.60+2.25+2.25+1.60), IV: 12.85 (3.25+1.60+3.15+3.10+1.75). Carapace yellowish brown dorsally, with a few brownish setae. Eye tubercle blackish brown. Chelicerae reddish dark brown. Sternum, labium, maxillae and legs light brown ventrally. Abdomen dorsally light brown, with blackish cloudy maculae and brownish setae. Ventral surface of abdomen and spinnerets yellowish brown, with dense brownish setae (Fig. <xref ref-type="fig" rid="F9">9D, G</xref>). Fovea broad, slightly recurved (Fig. <xref ref-type="fig" rid="F9">9D</xref>). Chelicerae without rastellum but with strong setae (Fig. <xref ref-type="fig" rid="F9">9D, G</xref>). Maxillae with 7–9 cuspules. Three pairs of cloudy sternal sigilla (Fig. <xref ref-type="fig" rid="F9">9G</xref>). Leg tarsi without spines. Tarsal claws with two rows of uniform teeth. Metatarsus I curved and bent (Fig. <xref ref-type="fig" rid="F9">9E</xref>). Two pairs of spinnerets, apical segment of <abbrev xmlns:xlink="http://www.w3.org/1999/xlink" xlink:title="posterior lateral spinneret(s)" xlink:type="simple">PLS</abbrev> digitiform. Tip of cymbium with 5 strong spines. Bulb smooth, pyriform, with long, slender embolus (Figs <xref ref-type="fig" rid="F9">9A–C</xref>, <xref ref-type="fig" rid="F10">10A–C</xref>).</p><p>Female. Unknown.</p></tp:treatment-sec><tp:treatment-sec sec-type="Distribution"><title>Distribution.</title><p>The species is known only from the type locality.</p></tp:treatment-sec></tp:taxon-treatment>
