# Supplementary material for: Eight new species of the spider genera Raveniola and Sinopesa from China and Vietnam (Araneae, Nemesiidae)
Source: Zookeys. 2015 Aug 26;(519):1–32. doi: 10.3897/zookeys.519.8784 (PMC4591602; doi:10.3897/zookeys.519.8784)
Supplement: XML Treatment for Raveniola rugosa [file zookeys.519.8784-treatment8.xml]

<!DOCTYPE tp:taxon-treatment
  PUBLIC "-//TaxonX//DTD Taxonomic Treatment Publishing DTD v0 20100105//EN" "tax-treatment-NSO.dtd">
<tp:taxon-treatment xmlns:tp="http://www.plazi.org/taxpub"><tp:treatment-meta><kwd-group><label>Taxon classification</label><kwd><named-content content-type="kingdom">Animalia</named-content></kwd><kwd><named-content content-type="order">Araneae</named-content></kwd><kwd><named-content content-type="family">Nemesiidae</named-content></kwd></kwd-group><mixed-citation publication-type="journal"><person-group><name><surname>Li</surname><given-names>Shuqiang</given-names></name><name><surname>Zonstein</surname><given-names>Sergei</given-names></name></person-group><article-title>Eight new species of the spider genera <italic><tp:taxon-name><tp:taxon-name-part taxon-name-part-type="genus">Raveniola</tp:taxon-name-part></tp:taxon-name></italic> and <italic><tp:taxon-name><tp:taxon-name-part taxon-name-part-type="genus">Sinopesa</tp:taxon-name-part></tp:taxon-name></italic> from China and Vietnam (<tp:taxon-name><tp:taxon-name-part taxon-name-part-type="order">Araneae</tp:taxon-name-part></tp:taxon-name>, <tp:taxon-name><tp:taxon-name-part taxon-name-part-type="family">Nemesiidae</tp:taxon-name-part></tp:taxon-name>)</article-title><source>Zookeys</source><day>26</day><month>8</month><year>2015</year><volume>2015</volume><issue>519</issue><fpage>1</fpage><lpage>32</lpage><pub-id pub-id-type="doi">10.3897/zookeys.519.8784</pub-id></mixed-citation></tp:treatment-meta><tp:nomenclature><tp:taxon-name>
                        <tp:taxon-name-part taxon-name-part-type="genus">Raveniola</tp:taxon-name-part>
                        <tp:taxon-name-part taxon-name-part-type="species">rugosa</tp:taxon-name-part>
                        <object-id xmlns:xlink="http://www.w3.org/1999/xlink" content-type="zoobank" xlink:type="simple">http://zoobank.org/307964FF-DEC2-410A-9CDF-8CA41D5D924E</object-id>
                    </tp:taxon-name><tp:taxon-status xmlns:xlink="http://www.w3.org/1999/xlink" xlink:type="simple">sp. n.</tp:taxon-status><xref ref-type="fig" rid="F13">Figs 13</xref><xref ref-type="fig" rid="F14">, 14</xref></tp:nomenclature><tp:treatment-sec sec-type="type material"><title>Type material.</title><p>Holotype ♂ – CHINA: Yunnan Province, Lijiang County, Shigu Town, Shigu east [<named-content xmlns:xlink="http://www.w3.org/1999/xlink" content-type="dwc:verbatimCoordinates" xlink:type="simple">26°52.014'N, 100°13.588'E</named-content>, elevation 2393 m], July 31 to August 4, 2007, X. Yu (<abbrev xmlns:xlink="http://www.w3.org/1999/xlink" content-type="institution" xlink:title="Institute of Zoology, Chinese Academy of Sciences" xlink:type="simple">IZCAS</abbrev>).</p></tp:treatment-sec><tp:treatment-sec sec-type="Etymology"><title>Etymology.</title><p>The specific name is taken from the Latin adjective “<italic>rugosus</italic>”, meaning “wrinkled” and refers to the wrinkled transition between embolus and bulb.</p></tp:treatment-sec><tp:treatment-sec sec-type="Diagnosis"><title>Diagnosis.</title><p>The new species is similar to <italic><tp:taxon-name><tp:taxon-name-part taxon-name-part-type="genus">Raveniola</tp:taxon-name-part> <tp:taxon-name-part taxon-name-part-type="species">chayi</tp:taxon-name-part></tp:taxon-name></italic> sp. n. but can be distinguished by its embolus gradually curved to the tip (twisted in the latter species) and by the considerably better developed embolic ridges (Figs <xref ref-type="fig" rid="F7">7A–C</xref>; <italic>cf.</italic> <xref ref-type="fig" rid="F14">14A–C</xref>). It can be distinguished <!--PageBreak--><!--PageBreak-->from <italic><tp:taxon-name><tp:taxon-name-part taxon-name-part-type="genus">Raveniola</tp:taxon-name-part> <tp:taxon-name-part taxon-name-part-type="species">montana</tp:taxon-name-part></tp:taxon-name></italic>, which also possesses embolic ridges on the bulb, by a much longer palpal tibia and a longer embolus (Figs <xref ref-type="fig" rid="F12">12A–C</xref>; <italic>cf.</italic> <xref ref-type="fig" rid="F14">14A–C</xref>).</p></tp:treatment-sec><tp:treatment-sec sec-type="Description"><title>Description.</title><p>Male (holotype): <abbrev xmlns:xlink="http://www.w3.org/1999/xlink" xlink:title="total length (including chelicerae, but not spinnerets)" xlink:type="simple">TL</abbrev> 14.50, <abbrev xmlns:xlink="http://www.w3.org/1999/xlink" xlink:title="carapace length" xlink:type="simple">CL</abbrev> 6.15, <abbrev xmlns:xlink="http://www.w3.org/1999/xlink" xlink:title="carapace width" xlink:type="simple">CW</abbrev> 4.65, <abbrev xmlns:xlink="http://www.w3.org/1999/xlink" xlink:title="abdomen length" xlink:type="simple">AL</abbrev> 6.25, <abbrev xmlns:xlink="http://www.w3.org/1999/xlink" xlink:title="abdomen width" xlink:type="simple">AW</abbrev> 4.00. Eye diameters and interdistances: <abbrev xmlns:xlink="http://www.w3.org/1999/xlink" xlink:title="anterior median eye(s)" xlink:type="simple">AME</abbrev> 0.20, <abbrev xmlns:xlink="http://www.w3.org/1999/xlink" xlink:title="anterior lateral eye(s)" xlink:type="simple">ALE</abbrev> 0.24, <abbrev xmlns:xlink="http://www.w3.org/1999/xlink" xlink:title="posterior median eye(s)" xlink:type="simple">PME</abbrev> 0.17, <abbrev xmlns:xlink="http://www.w3.org/1999/xlink" xlink:title="posterior lateral eye(s)" xlink:type="simple">PLE</abbrev> 0.19, <abbrev xmlns:xlink="http://www.w3.org/1999/xlink" xlink:title="anterior median eye(s)" xlink:type="simple">AME</abbrev>–<abbrev xmlns:xlink="http://www.w3.org/1999/xlink" xlink:title="anterior median eye(s)" xlink:type="simple">AME</abbrev> 0.09, <abbrev xmlns:xlink="http://www.w3.org/1999/xlink" xlink:title="anterior median eye(s)" xlink:type="simple">AME</abbrev>–<abbrev xmlns:xlink="http://www.w3.org/1999/xlink" xlink:title="anterior lateral eye(s)" xlink:type="simple">ALE</abbrev> 0.04, <abbrev xmlns:xlink="http://www.w3.org/1999/xlink" xlink:title="posterior median eye(s)" xlink:type="simple">PME</abbrev>–<abbrev xmlns:xlink="http://www.w3.org/1999/xlink" xlink:title="posterior median eye(s)" xlink:type="simple">PME</abbrev> 0.36, <abbrev xmlns:xlink="http://www.w3.org/1999/xlink" xlink:title="posterior median eye(s)" xlink:type="simple">PME</abbrev>–<abbrev xmlns:xlink="http://www.w3.org/1999/xlink" xlink:title="posterior lateral eye(s)" xlink:type="simple">PLE</abbrev> 0.06. Leg lengths: I: 16.50 (4.60+2.25+4.25+3.10+2.30), II: 13.95 (4.10+1.60+3.55+2.55+2.15), III: 12.70 (3.75+1.25+2.75+2.70+2.25), IV: 16.95 (4.55+1.60+4.25+4.05+2.50). Venter as shown in Fig. <xref ref-type="fig" rid="F13">13G</xref>. Maxillae with numerous (<italic>ca.</italic> 35–40) cuspules. Prosoma, palps and legs reddish brown. Abdomen, including spinnerets, light brownish grey (Figs <xref ref-type="fig" rid="F13">13D, G</xref>). Metatarsus I very gently curved (nearly straight) as in Fig. <xref ref-type="fig" rid="F13">13E</xref>. <abbrev xmlns:xlink="http://www.w3.org/1999/xlink" xlink:title="posterior median spinneret(s)" xlink:type="simple">PMS</abbrev> absent, apical segment of <abbrev xmlns:xlink="http://www.w3.org/1999/xlink" xlink:title="posterior lateral spinneret(s)" xlink:type="simple">PLS</abbrev> digitiform (Fig. <xref ref-type="fig" rid="F13">13D, G</xref>). Palpal tibia slightly swollen at base and slightly arcuate; cymbium with six short, stout spines; bulb long, pyriform; embolus slightly and evenly bent, gradually tapering to a slender point (Figs <xref ref-type="fig" rid="F13">13A–C</xref>, <xref ref-type="fig" rid="F14">14A–C</xref>).</p><fig id="F13" position="float" orientation="portrait"><label>Figure 13.</label><caption><p><italic><tp:taxon-name><tp:taxon-name-part taxon-name-part-type="genus">Raveniola</tp:taxon-name-part> <tp:taxon-name-part taxon-name-part-type="species">rugosa</tp:taxon-name-part></tp:taxon-name></italic> sp. n., male holotype. <bold>A</bold> palp, prolateral view <bold>B</bold> palp, ventral view <bold>C</bold> palp, retrolateral view <bold>D</bold> habitus, dorsal view <bold>E</bold> leg I, ventral view <bold>F</bold> leg II, ventral view <bold>G</bold> habitus, ventral view. Scale bars: 0.5 mm (<bold>A–C</bold>); 2.0 mm (<bold>D–G</bold>).</p></caption><graphic xmlns:xlink="http://www.w3.org/1999/xlink" xlink:href="zookeys-519-001-g013.jpg" position="float" orientation="portrait" xlink:type="simple" id="oo_54960.jpg"/></fig><fig id="F14" position="float" orientation="portrait"><label>Figure 14.</label><caption><p><italic><tp:taxon-name><tp:taxon-name-part taxon-name-part-type="genus">Raveniola</tp:taxon-name-part> <tp:taxon-name-part taxon-name-part-type="species">rugosa</tp:taxon-name-part></tp:taxon-name></italic> sp. n., male holotype. <bold>A</bold> palp, prolateral view <bold>B</bold> palp, ventral view <bold>C</bold> palp, retrolateral view. Scale bar: 0.5 mm.</p></caption><graphic xmlns:xlink="http://www.w3.org/1999/xlink" xlink:href="zookeys-519-001-g014.jpg" position="float" orientation="portrait" xlink:type="simple" id="oo_54961.jpg"/></fig><p>Female. Unknown.</p></tp:treatment-sec><tp:treatment-sec sec-type="Distribution"><title>Distribution.</title><p>The species is known only from the type locality.</p><!--PageBreak--><!--PageBreak--></tp:treatment-sec><tp:treatment-sec><!--Section generated to contain objects referenced in tp:taxon-treatment.--><fig id="F7" position="float" orientation="portrait"><label>Figure 7.</label><caption><p><italic><tp:taxon-name><tp:taxon-name-part taxon-name-part-type="genus">Raveniola</tp:taxon-name-part> <tp:taxon-name-part taxon-name-part-type="species">chayi</tp:taxon-name-part></tp:taxon-name></italic> sp. n., male holotype. <bold>A</bold> palp, prolateral view <bold>B</bold> palp, ventral view <bold>C</bold> palp, retrolateral view. Scale bar: 0.5 mm.</p></caption><graphic xmlns:xlink="http://www.w3.org/1999/xlink" xlink:href="zookeys-519-001-g007.jpg" position="float" orientation="portrait" xlink:type="simple" id="oo_54954.jpg"/></fig><fig id="F12" position="float" orientation="portrait"><label>Figure 12.</label><caption><p><italic><tp:taxon-name><tp:taxon-name-part taxon-name-part-type="genus">Raveniola</tp:taxon-name-part> <tp:taxon-name-part taxon-name-part-type="species">montana</tp:taxon-name-part></tp:taxon-name></italic> Zonstein &amp; Marusik, 2012, male (Sichuan Prov.). <bold>A</bold> palp, prolateral view <bold>B</bold> palp, ventral view <bold>C</bold> palp, retrolateral view. Scale bar: 0.5 mm.</p></caption><graphic xmlns:xlink="http://www.w3.org/1999/xlink" xlink:href="zookeys-519-001-g012.jpg" position="float" orientation="portrait" xlink:type="simple" id="oo_54959.jpg"/></fig></tp:treatment-sec></tp:taxon-treatment>
