# Supplementary material for: Eight new species of the spider genera Raveniola and Sinopesa from China and Vietnam (Araneae, Nemesiidae)
Source: Zookeys. 2015 Aug 26;(519):1–32. doi: 10.3897/zookeys.519.8784 (PMC4591602; doi:10.3897/zookeys.519.8784)
Supplement: XML Treatment for Sinopesa [file zookeys.519.8784-treatment11.xml]

<!DOCTYPE tp:taxon-treatment
  PUBLIC "-//TaxonX//DTD Taxonomic Treatment Publishing DTD v0 20100105//EN" "tax-treatment-NSO.dtd">
<tp:taxon-treatment xmlns:tp="http://www.plazi.org/taxpub"><tp:treatment-meta><kwd-group><label>Taxon classification</label><kwd><named-content content-type="kingdom">Animalia</named-content></kwd><kwd><named-content content-type="order">Araneae</named-content></kwd><kwd><named-content content-type="family">Nemesiidae</named-content></kwd></kwd-group><mixed-citation publication-type="journal"><person-group><name><surname>Li</surname><given-names>Shuqiang</given-names></name><name><surname>Zonstein</surname><given-names>Sergei</given-names></name></person-group><article-title>Eight new species of the spider genera <italic><tp:taxon-name><tp:taxon-name-part taxon-name-part-type="genus">Raveniola</tp:taxon-name-part></tp:taxon-name></italic> and <italic><tp:taxon-name><tp:taxon-name-part taxon-name-part-type="genus">Sinopesa</tp:taxon-name-part></tp:taxon-name></italic> from China and Vietnam (<tp:taxon-name><tp:taxon-name-part taxon-name-part-type="order">Araneae</tp:taxon-name-part></tp:taxon-name>, <tp:taxon-name><tp:taxon-name-part taxon-name-part-type="family">Nemesiidae</tp:taxon-name-part></tp:taxon-name>)</article-title><source>Zookeys</source><day>26</day><month>8</month><year>2015</year><volume>2015</volume><issue>519</issue><fpage>1</fpage><lpage>32</lpage><pub-id pub-id-type="doi">10.3897/zookeys.519.8784</pub-id></mixed-citation></tp:treatment-meta><tp:nomenclature><label>Genus</label><tp:taxon-name>
                        <tp:taxon-name-part taxon-name-part-type="genus">Sinopesa</tp:taxon-name-part>
                    </tp:taxon-name><tp:taxon-authority>Raven &amp; Schwendinger, 1995</tp:taxon-authority></tp:nomenclature><tp:treatment-sec sec-type="Type species"><title>Type species.</title><p><italic><tp:taxon-name><tp:taxon-name-part taxon-name-part-type="genus">Sinopesa</tp:taxon-name-part> <tp:taxon-name-part taxon-name-part-type="species">maculata</tp:taxon-name-part></tp:taxon-name></italic> Raven &amp; Schwendinger, 1995, by the original designation.</p></tp:treatment-sec><tp:treatment-sec sec-type="Diagnosis"><title>Diagnosis.</title><p><italic><tp:taxon-name><tp:taxon-name-part taxon-name-part-type="genus">Sinopesa</tp:taxon-name-part></tp:taxon-name></italic>, like <italic><tp:taxon-name><tp:taxon-name-part taxon-name-part-type="genus">Raveniola</tp:taxon-name-part></tp:taxon-name></italic>, differs from <italic><tp:taxon-name><tp:taxon-name-part taxon-name-part-type="genus">Hermacha</tp:taxon-name-part></tp:taxon-name></italic> and <italic><tp:taxon-name><tp:taxon-name-part taxon-name-part-type="genus">Entypesa</tp:taxon-name-part></tp:taxon-name></italic> by lacking serrula and metatarsal preening combs and by possessing two enlarged retroventral spines in males and divided receptacles in females. As in members of <italic><tp:taxon-name><tp:taxon-name-part taxon-name-part-type="genus">Raveniola</tp:taxon-name-part></tp:taxon-name></italic>, the <abbrev xmlns:xlink="http://www.w3.org/1999/xlink" xlink:title="posterior median spinneret(s)" xlink:type="simple">PMS</abbrev> in <italic><tp:taxon-name><tp:taxon-name-part taxon-name-part-type="genus">Sinopesa</tp:taxon-name-part></tp:taxon-name></italic> are reduced in size and even lost in some species – a condition which has never been observed in <italic><tp:taxon-name><tp:taxon-name-part taxon-name-part-type="genus">Hermacha</tp:taxon-name-part></tp:taxon-name></italic> and <italic><tp:taxon-name><tp:taxon-name-part taxon-name-part-type="genus">Entypesa</tp:taxon-name-part></tp:taxon-name></italic>. <italic><tp:taxon-name><tp:taxon-name-part taxon-name-part-type="genus">Sinopesa</tp:taxon-name-part></tp:taxon-name></italic> differs from its close <!--PageBreak--><!--PageBreak--><!--PageBreak--><!--PageBreak-->relative <italic><tp:taxon-name><tp:taxon-name-part taxon-name-part-type="genus">Raveniola</tp:taxon-name-part></tp:taxon-name></italic> by a thin and less developed scopula and by the presence of a well-developed male intercheliceral tumescence (which is less developed in <italic><tp:taxon-name><tp:taxon-name-part taxon-name-part-type="genus">Raveniola</tp:taxon-name-part></tp:taxon-name></italic> and completely lost in all Chinese members of this genus).</p></tp:treatment-sec><tp:treatment-sec sec-type="Composition"><title>Composition.</title><p>Six species – <italic><tp:taxon-name><tp:taxon-name-part taxon-name-part-type="genus">Sinopesa</tp:taxon-name-part> <tp:taxon-name-part taxon-name-part-type="species">chengbuensis</tp:taxon-name-part></tp:taxon-name></italic> (Xu &amp; Yin, 2002) (China), <italic><tp:taxon-name><tp:taxon-name-part taxon-name-part-type="genus">Sinopesa</tp:taxon-name-part> <tp:taxon-name-part taxon-name-part-type="species">chinensis</tp:taxon-name-part></tp:taxon-name></italic> (Kulczyński, 1901) (China), <italic><tp:taxon-name><tp:taxon-name-part taxon-name-part-type="genus">Sinopesa</tp:taxon-name-part> <tp:taxon-name-part taxon-name-part-type="species">ninhbinhensis</tp:taxon-name-part></tp:taxon-name></italic> sp. n. (Vietnam), <italic><tp:taxon-name><tp:taxon-name-part taxon-name-part-type="genus">Sinopesa</tp:taxon-name-part> <tp:taxon-name-part taxon-name-part-type="species">kumensis</tp:taxon-name-part></tp:taxon-name></italic> Shimojana &amp; Haupt, 2000 (Ryukyu Isles), <italic><tp:taxon-name><tp:taxon-name-part taxon-name-part-type="genus">Sinopesa</tp:taxon-name-part> <tp:taxon-name-part taxon-name-part-type="species">maculata</tp:taxon-name-part></tp:taxon-name></italic> Raven &amp; Schwendinger, 1995 (Thailand) and <italic><tp:taxon-name><tp:taxon-name-part taxon-name-part-type="genus">Sinopesa</tp:taxon-name-part> <tp:taxon-name-part taxon-name-part-type="species">sinensis</tp:taxon-name-part></tp:taxon-name></italic> (Xu &amp; Yin, 2002) (China). The new species is described below.</p></tp:treatment-sec><tp:treatment-sec sec-type="Key to species of Sinopesa"><title>Key to species of <italic><tp:taxon-name><tp:taxon-name-part taxon-name-part-type="genus">Sinopesa</tp:taxon-name-part></tp:taxon-name></italic></title><p>Males of <italic><tp:taxon-name><tp:taxon-name-part taxon-name-part-type="genus">Sinopesa</tp:taxon-name-part> <tp:taxon-name-part taxon-name-part-type="species">chengbuensis</tp:taxon-name-part></tp:taxon-name></italic> and females of <italic><tp:taxon-name><tp:taxon-name-part taxon-name-part-type="genus">Sinopesa</tp:taxon-name-part> <tp:taxon-name-part taxon-name-part-type="species">ninhbinhensis</tp:taxon-name-part></tp:taxon-name></italic> sp. n. are unknown</p><table-wrap content-type="key" position="anchor" orientation="portrait"><table id="TID0EVXAG" rules="all"><tbody><tr><td rowspan="1" colspan="1">1</td><td rowspan="1" colspan="1">Males</td><td rowspan="1" colspan="1"><bold>2</bold></td></tr><tr><td rowspan="1" colspan="1">–</td><td rowspan="1" colspan="1">Females</td><td rowspan="1" colspan="1"><bold>6</bold></td></tr><tr><td rowspan="1" colspan="1">2</td><td rowspan="1" colspan="1"><abbrev xmlns:xlink="http://www.w3.org/1999/xlink" xlink:title="posterior median spinneret(s)" xlink:type="simple">PMS</abbrev> present</td><td rowspan="1" colspan="1"><bold>3</bold></td></tr><tr><td rowspan="1" colspan="1">–</td><td rowspan="1" colspan="1"><abbrev xmlns:xlink="http://www.w3.org/1999/xlink" xlink:title="posterior median spinneret(s)" xlink:type="simple">PMS</abbrev> absent</td><td rowspan="1" colspan="1"><bold>5</bold></td></tr><tr><td rowspan="1" colspan="1">3</td><td rowspan="1" colspan="1">Dorsal abdominal pattern present. Palpal tibia cylindrical, embolus hooked</td><td rowspan="1" colspan="1"><bold>4</bold></td></tr><tr><td rowspan="1" colspan="1">–</td><td rowspan="1" colspan="1">Abdomen uniformly coloured. Palpal tibia arched, embolus corkscrew-shaped (see <xref ref-type="bibr" rid="B4">Shimojana and Haupt 2000</xref>: fig. 3A–B)</td><td rowspan="1" colspan="1"><bold><italic><tp:taxon-name><tp:taxon-name-part taxon-name-part-type="species">kumensis</tp:taxon-name-part></tp:taxon-name></italic></bold></td></tr><tr><td rowspan="1" colspan="1">4</td><td rowspan="1" colspan="1">Large species: <abbrev xmlns:xlink="http://www.w3.org/1999/xlink" xlink:title="total length (including chelicerae, but not spinnerets)" xlink:type="simple">TL</abbrev> 17 mm. Embolus long: approximately half as long as palpal tibia (see <xref ref-type="bibr" rid="B6">Song et al. 2001</xref>: fig. 17H)</td><td rowspan="1" colspan="1"><bold><italic><tp:taxon-name><tp:taxon-name-part taxon-name-part-type="species">sinensis</tp:taxon-name-part></tp:taxon-name></italic></bold></td></tr><tr><td rowspan="1" colspan="1">–</td><td rowspan="1" colspan="1">Small species: <abbrev xmlns:xlink="http://www.w3.org/1999/xlink" xlink:title="total length (including chelicerae, but not spinnerets)" xlink:type="simple">TL</abbrev> 10–12 mm. Embolus short: approximately 0.3 times as long as palpal tibia (see <xref ref-type="bibr" rid="B11">Zonstein and Marusik 2012</xref>: fig. 46)</td><td rowspan="1" colspan="1"><bold><italic><tp:taxon-name><tp:taxon-name-part taxon-name-part-type="species">chinensis</tp:taxon-name-part></tp:taxon-name></italic></bold></td></tr><tr><td rowspan="1" colspan="1">5</td><td rowspan="1" colspan="1">Abdomen spotted; embolus corkscrew-shaped (<xref ref-type="bibr" rid="B11">Zonstein and Marusik 2012</xref>: figs 2 and 36)</td><td rowspan="1" colspan="1"><bold><italic><tp:taxon-name><tp:taxon-name-part taxon-name-part-type="species">maculata</tp:taxon-name-part></tp:taxon-name></italic></bold></td></tr><tr><td rowspan="1" colspan="1">–</td><td rowspan="1" colspan="1">Abdomen uniformly pale; embolus with hooked tip (Figs <xref ref-type="fig" rid="F20">20A–C, D, G</xref>, <xref ref-type="fig" rid="F21">21A–C</xref>)</td><td rowspan="1" colspan="1"><bold><italic><tp:taxon-name><tp:taxon-name-part taxon-name-part-type="species">ninhbinhensis</tp:taxon-name-part></tp:taxon-name></italic> sp. n.</bold></td></tr><tr><td rowspan="1" colspan="1">6</td><td rowspan="1" colspan="1"><abbrev xmlns:xlink="http://www.w3.org/1999/xlink" xlink:title="posterior median spinneret(s)" xlink:type="simple">PMS</abbrev> present; abdomen uniformly coloured; receptacles U- or Y-shaped</td><td rowspan="1" colspan="1"><bold>7</bold></td></tr><tr><td rowspan="1" colspan="1">–</td><td rowspan="1" colspan="1"><abbrev xmlns:xlink="http://www.w3.org/1999/xlink" xlink:title="posterior median spinneret(s)" xlink:type="simple">PMS</abbrev> absent; abdomen spotted; receptacles Y-shaped, with short inner and longer outer branch (<xref ref-type="bibr" rid="B2">Raven and Schwendinger 1995</xref>: fig. 7G)</td><td rowspan="1" colspan="1"><bold><italic><tp:taxon-name><tp:taxon-name-part taxon-name-part-type="species">maculata</tp:taxon-name-part></tp:taxon-name></italic></bold></td></tr><tr><td rowspan="1" colspan="1">7</td><td rowspan="1" colspan="1">Receptacles U-shaped, with inner and outer branches equal in length (<xref ref-type="bibr" rid="B8">Xu and Yun 2002</xref>: fig. 7)</td><td rowspan="1" colspan="1"><bold><italic><tp:taxon-name><tp:taxon-name-part taxon-name-part-type="species">chengbuensis</tp:taxon-name-part></tp:taxon-name></italic></bold></td></tr><tr><td rowspan="1" colspan="1">–</td><td rowspan="1" colspan="1">Receptacles Y-shaped, with outer branch twisted and much longer than the very short inner branch (<xref ref-type="bibr" rid="B4">Shimojana and Haupt 2000</xref>: fig. 3F)</td><td rowspan="1" colspan="1"><bold><italic><tp:taxon-name><tp:taxon-name-part taxon-name-part-type="species">kumensis</tp:taxon-name-part></tp:taxon-name></italic></bold></td></tr></tbody></table></table-wrap></tp:treatment-sec><tp:treatment-sec><!--Section generated to contain objects referenced in tp:taxon-treatment.--><fig id="F20" position="float" orientation="portrait"><label>Figure 20.</label><caption><p><italic><tp:taxon-name><tp:taxon-name-part taxon-name-part-type="genus">Sinopesa</tp:taxon-name-part> <tp:taxon-name-part taxon-name-part-type="species">ninhbinhensis</tp:taxon-name-part></tp:taxon-name></italic> sp. n., male holotype. <bold>A</bold> palp, prolateral view <bold>B</bold> palp, ventral view <bold>C</bold> palp, retrolateral view <bold>D</bold> habitus, dorsal view <bold>E</bold> leg I, ventral view <bold>F</bold> leg II, ventral view <bold>G</bold> habitus, ventral view. Scale bars: 0.5 mm (<bold>A–C</bold>); 2.0 mm (<bold>D–G</bold>).</p></caption><graphic xmlns:xlink="http://www.w3.org/1999/xlink" xlink:href="zookeys-519-001-g020.jpg" position="float" orientation="portrait" xlink:type="simple" id="oo_54967.jpg"/></fig><fig id="F21" position="float" orientation="portrait"><label>Figure 21.</label><caption><p><italic><tp:taxon-name><tp:taxon-name-part taxon-name-part-type="genus">Sinopesa</tp:taxon-name-part> <tp:taxon-name-part taxon-name-part-type="species">ninhbinhensis</tp:taxon-name-part></tp:taxon-name></italic> sp. n., male holotype. <bold>A</bold> palp, prolateral view <bold>B</bold> palp, ventral view <bold>C</bold> palp, retrolateral view. Scale bar: 0.5 mm.</p></caption><graphic xmlns:xlink="http://www.w3.org/1999/xlink" xlink:href="zookeys-519-001-g021.jpg" position="float" orientation="portrait" xlink:type="simple" id="oo_54968.jpg"/></fig></tp:treatment-sec><ref-list><ref id="B4"><mixed-citation xmlns:xlink="http://www.w3.org/1999/xlink" xlink:type="simple"><person-group><name name-style="western"><surname>Shimojana</surname><given-names>M</given-names></name><name name-style="western"><surname>Haupt</surname><given-names>J</given-names></name></person-group> (<year>2000</year>) <article-title>A new nemesiid (<tp:taxon-name><tp:taxon-name-part taxon-name-part-type="class">Arachnida</tp:taxon-name-part></tp:taxon-name>, <tp:taxon-name><tp:taxon-name-part taxon-name-part-type="order">Araneae</tp:taxon-name-part></tp:taxon-name>) from the Ryukyu Archipelago, Japan.</article-title> <source>Zoosystema</source> <volume>22</volume>(<issue>4</issue>): <fpage>709</fpage>–<lpage>717</lpage>. </mixed-citation></ref><ref id="B6"><mixed-citation xmlns:xlink="http://www.w3.org/1999/xlink" xlink:type="simple"><person-group><name name-style="western"><surname>Song</surname><given-names>DX</given-names></name><name name-style="western"><surname>Zhu</surname><given-names>MS</given-names></name><name name-style="western"><surname>Chen</surname><given-names>J</given-names></name></person-group> (<year>2001</year>) <source>The Fauna of Hebei, China: <tp:taxon-name><tp:taxon-name-part taxon-name-part-type="order">Araneae</tp:taxon-name-part></tp:taxon-name>.</source> <publisher-name>Hebei Science &amp; Technology Publishing House</publisher-name>, <publisher-loc>Shijiazhuang</publisher-loc>, <size units="page">510 pp</size>. <comment>[In Chinese]</comment> </mixed-citation></ref><ref id="B11"><mixed-citation xmlns:xlink="http://www.w3.org/1999/xlink" xlink:type="simple"><person-group><name name-style="western"><surname>Zonstein</surname><given-names>S</given-names></name><name name-style="western"><surname>Marusik</surname><given-names>YM</given-names></name></person-group> (<year>2012</year>) <article-title>A review of the genus <italic><tp:taxon-name><tp:taxon-name-part taxon-name-part-type="genus">Raveniola</tp:taxon-name-part></tp:taxon-name></italic> (<tp:taxon-name><tp:taxon-name-part taxon-name-part-type="order">Araneae</tp:taxon-name-part></tp:taxon-name>, <tp:taxon-name><tp:taxon-name-part taxon-name-part-type="family">Nemesiidae</tp:taxon-name-part></tp:taxon-name>) in China, with notes on allied genera and description of four new species from Yunnan.</article-title> <source>ZooKeys</source> <volume>211</volume>: <fpage>71</fpage>–<lpage>99</lpage>. doi: <ext-link ext-link-type="doi" xlink:href="10.3897/zookeys.211.3060" xlink:type="simple">10.3897/zookeys.211.3060</ext-link> </mixed-citation></ref><ref id="B2"><mixed-citation xmlns:xlink="http://www.w3.org/1999/xlink" xlink:type="simple"><person-group><name name-style="western"><surname>Raven</surname><given-names>RJ</given-names></name><name name-style="western"><surname>Schwendinger</surname><given-names>PJ</given-names></name></person-group> (<year>1995</year>) <article-title>Three new mygalomorph spider genera from Thailand and China (<tp:taxon-name><tp:taxon-name-part taxon-name-part-type="order">Araneae</tp:taxon-name-part></tp:taxon-name>).</article-title> <source>Memoirs of the Queensland Museum</source> <volume>38</volume>(<issue>2</issue>): <fpage>623</fpage>–<lpage>641</lpage>. </mixed-citation></ref><ref id="B8"><mixed-citation xmlns:xlink="http://www.w3.org/1999/xlink" xlink:type="simple"><person-group><name name-style="western"><surname>Xu</surname><given-names>X</given-names></name><name name-style="western"><surname>Yin</surname><given-names>CM</given-names></name></person-group> (<year>2002</year>) <article-title>A new species of the genus <italic><tp:taxon-name><tp:taxon-name-part taxon-name-part-type="genus">Raveniola</tp:taxon-name-part></tp:taxon-name></italic> from Baiyundong Cave, Hunan Province (<tp:taxon-name><tp:taxon-name-part taxon-name-part-type="order">Araneae</tp:taxon-name-part></tp:taxon-name>: <tp:taxon-name><tp:taxon-name-part taxon-name-part-type="family">Nemesiidae</tp:taxon-name-part></tp:taxon-name>).</article-title> <source>Acta Zootaxonomica Sinica</source> <volume>27</volume>: <fpage>474</fpage>–<lpage>476</lpage>. </mixed-citation></ref></ref-list></tp:taxon-treatment>
