# Supplementary material for: Eight new species of the spider genera Raveniola and Sinopesa from China and Vietnam (Araneae, Nemesiidae)
Source: Zookeys. 2015 Aug 26;(519):1–32. doi: 10.3897/zookeys.519.8784 (PMC4591602; doi:10.3897/zookeys.519.8784)
Supplement: XML Treatment for Sinopesa ninhbinhensis [file zookeys.519.8784-treatment12.xml]

<!DOCTYPE tp:taxon-treatment
  PUBLIC "-//TaxonX//DTD Taxonomic Treatment Publishing DTD v0 20100105//EN" "tax-treatment-NSO.dtd">
<tp:taxon-treatment xmlns:tp="http://www.plazi.org/taxpub"><tp:treatment-meta><kwd-group><label>Taxon classification</label><kwd><named-content content-type="kingdom">Animalia</named-content></kwd><kwd><named-content content-type="order">Araneae</named-content></kwd><kwd><named-content content-type="family">Nemesiidae</named-content></kwd></kwd-group><mixed-citation publication-type="journal"><person-group><name><surname>Li</surname><given-names>Shuqiang</given-names></name><name><surname>Zonstein</surname><given-names>Sergei</given-names></name></person-group><article-title>Eight new species of the spider genera <italic><tp:taxon-name><tp:taxon-name-part taxon-name-part-type="genus">Raveniola</tp:taxon-name-part></tp:taxon-name></italic> and <italic><tp:taxon-name><tp:taxon-name-part taxon-name-part-type="genus">Sinopesa</tp:taxon-name-part></tp:taxon-name></italic> from China and Vietnam (<tp:taxon-name><tp:taxon-name-part taxon-name-part-type="order">Araneae</tp:taxon-name-part></tp:taxon-name>, <tp:taxon-name><tp:taxon-name-part taxon-name-part-type="family">Nemesiidae</tp:taxon-name-part></tp:taxon-name>)</article-title><source>Zookeys</source><day>26</day><month>8</month><year>2015</year><volume>2015</volume><issue>519</issue><fpage>1</fpage><lpage>32</lpage><pub-id pub-id-type="doi">10.3897/zookeys.519.8784</pub-id></mixed-citation></tp:treatment-meta><tp:nomenclature><tp:taxon-name>
                        <tp:taxon-name-part taxon-name-part-type="genus">Sinopesa</tp:taxon-name-part>
                        <tp:taxon-name-part taxon-name-part-type="species">ninhbinhensis</tp:taxon-name-part>
                        <object-id xmlns:xlink="http://www.w3.org/1999/xlink" content-type="zoobank" xlink:type="simple">http://zoobank.org/7D0D0ADA-6B9A-4BC4-8379-6AA61F590E4F</object-id>
                    </tp:taxon-name><tp:taxon-status xmlns:xlink="http://www.w3.org/1999/xlink" xlink:type="simple">sp. n.</tp:taxon-status><xref ref-type="fig" rid="F20">Figs 20</xref><xref ref-type="fig" rid="F21">, 21</xref><!--PageBreak--><!--PageBreak--></tp:nomenclature><tp:treatment-sec sec-type="type material"><title>Type material.</title><p>Holotype ♂ – VIETNAM: Ninh Binh Province, disturbed forest of Cuc Phuong National Park [<named-content xmlns:xlink="http://www.w3.org/1999/xlink" content-type="dwc:verbatimCoordinates" xlink:type="simple">20°17.066'N, 105°40.253'E</named-content>, elevation 273 m], pitfall traps, March 1–30, 2008. Paratypes: 26♂ (<abbrev xmlns:xlink="http://www.w3.org/1999/xlink" content-type="institution" xlink:title="Institute of Zoology, Chinese Academy of Sciences" xlink:type="simple">IZCAS</abbrev>), same data as holotype.</p><!--PageBreak--><!--PageBreak--></tp:treatment-sec><tp:treatment-sec sec-type="Etymology"><title>Etymology.</title><p>The specific epithet, a Latinised adjective, refers to the type locality.</p></tp:treatment-sec><tp:treatment-sec sec-type="Diagnosis"><title>Diagnosis.</title><p>The new species shares with <italic><tp:taxon-name><tp:taxon-name-part taxon-name-part-type="genus">Sinopesa</tp:taxon-name-part> <tp:taxon-name-part taxon-name-part-type="species">kumensis</tp:taxon-name-part></tp:taxon-name></italic> the complete absence of an abdominal pattern and the presence of a short male palpal tibia, but it can be distinguished from the latter species by the complete absence of <abbrev xmlns:xlink="http://www.w3.org/1999/xlink" xlink:title="posterior median spinneret(s)" xlink:type="simple">PMS</abbrev> and by the presence of a globular bulb and of a gradually tapering and apically hooked embolus (oval and corkscrew-shaped, respectively) in <italic><tp:taxon-name><tp:taxon-name-part taxon-name-part-type="genus">Sinopesa</tp:taxon-name-part> <tp:taxon-name-part taxon-name-part-type="species">kumensis</tp:taxon-name-part></tp:taxon-name></italic> (see Figs <xref ref-type="fig" rid="F20">20A–C</xref>, <xref ref-type="fig" rid="F21">21A–C</xref>, and <xref ref-type="bibr" rid="B4">Shimojana and Haupt 2000</xref>: figs. 3A–B).</p><fig id="F20" position="float" orientation="portrait"><label>Figure 20.</label><caption><p><italic><tp:taxon-name><tp:taxon-name-part taxon-name-part-type="genus">Sinopesa</tp:taxon-name-part> <tp:taxon-name-part taxon-name-part-type="species">ninhbinhensis</tp:taxon-name-part></tp:taxon-name></italic> sp. n., male holotype. <bold>A</bold> palp, prolateral view <bold>B</bold> palp, ventral view <bold>C</bold> palp, retrolateral view <bold>D</bold> habitus, dorsal view <bold>E</bold> leg I, ventral view <bold>F</bold> leg II, ventral view <bold>G</bold> habitus, ventral view. Scale bars: 0.5 mm (<bold>A–C</bold>); 2.0 mm (<bold>D–G</bold>).</p></caption><graphic xmlns:xlink="http://www.w3.org/1999/xlink" xlink:href="zookeys-519-001-g020.jpg" position="float" orientation="portrait" xlink:type="simple" id="oo_54967.jpg"/></fig><fig id="F21" position="float" orientation="portrait"><label>Figure 21.</label><caption><p><italic><tp:taxon-name><tp:taxon-name-part taxon-name-part-type="genus">Sinopesa</tp:taxon-name-part> <tp:taxon-name-part taxon-name-part-type="species">ninhbinhensis</tp:taxon-name-part></tp:taxon-name></italic> sp. n., male holotype. <bold>A</bold> palp, prolateral view <bold>B</bold> palp, ventral view <bold>C</bold> palp, retrolateral view. Scale bar: 0.5 mm.</p></caption><graphic xmlns:xlink="http://www.w3.org/1999/xlink" xlink:href="zookeys-519-001-g021.jpg" position="float" orientation="portrait" xlink:type="simple" id="oo_54968.jpg"/></fig></tp:treatment-sec><tp:treatment-sec sec-type="Description"><title>Description.</title><p>Male (holotype): <abbrev xmlns:xlink="http://www.w3.org/1999/xlink" xlink:title="total length (including chelicerae, but not spinnerets)" xlink:type="simple">TL</abbrev> 7.55, <abbrev xmlns:xlink="http://www.w3.org/1999/xlink" xlink:title="carapace length" xlink:type="simple">CL</abbrev> 2.95, <abbrev xmlns:xlink="http://www.w3.org/1999/xlink" xlink:title="carapace width" xlink:type="simple">CW</abbrev> 2.45, <abbrev xmlns:xlink="http://www.w3.org/1999/xlink" xlink:title="abdomen length" xlink:type="simple">AL</abbrev> 3.20, <abbrev xmlns:xlink="http://www.w3.org/1999/xlink" xlink:title="abdomen width" xlink:type="simple">AW</abbrev> 1.85. Eye diameters and interdistances: <abbrev xmlns:xlink="http://www.w3.org/1999/xlink" xlink:title="anterior median eye(s)" xlink:type="simple">AME</abbrev> 0.11, <abbrev xmlns:xlink="http://www.w3.org/1999/xlink" xlink:title="anterior lateral eye(s)" xlink:type="simple">ALE</abbrev> 0.14, <abbrev xmlns:xlink="http://www.w3.org/1999/xlink" xlink:title="posterior median eye(s)" xlink:type="simple">PME</abbrev> 0.12, <abbrev xmlns:xlink="http://www.w3.org/1999/xlink" xlink:title="posterior lateral eye(s)" xlink:type="simple">PLE</abbrev> 0.10, <abbrev xmlns:xlink="http://www.w3.org/1999/xlink" xlink:title="anterior median eye(s)" xlink:type="simple">AME</abbrev>–<abbrev xmlns:xlink="http://www.w3.org/1999/xlink" xlink:title="anterior median eye(s)" xlink:type="simple">AME</abbrev> 0.07, <abbrev xmlns:xlink="http://www.w3.org/1999/xlink" xlink:title="anterior median eye(s)" xlink:type="simple">AME</abbrev>–<abbrev xmlns:xlink="http://www.w3.org/1999/xlink" xlink:title="anterior lateral eye(s)" xlink:type="simple">ALE</abbrev> 0.04, <abbrev xmlns:xlink="http://www.w3.org/1999/xlink" xlink:title="posterior median eye(s)" xlink:type="simple">PME</abbrev>–<abbrev xmlns:xlink="http://www.w3.org/1999/xlink" xlink:title="posterior median eye(s)" xlink:type="simple">PME</abbrev> 0.26, <abbrev xmlns:xlink="http://www.w3.org/1999/xlink" xlink:title="posterior median eye(s)" xlink:type="simple">PME</abbrev>–<abbrev xmlns:xlink="http://www.w3.org/1999/xlink" xlink:title="posterior lateral eye(s)" xlink:type="simple">PLE</abbrev> 0.03. Leg lengths: I: 9.90 (2.75+1.50+2.55+2.15+1.25), II: 8.10 (2.25+1.15+2.10+1.50+1.10), III: 8.15 (1.75+0.95+2.00+2.15+1.30), IV: 10.60 (2.80+1.15+2.40+2.80+1.45). Venter as shown in Fig. <xref ref-type="fig" rid="F20">20G</xref>. Maxillae with a few (<italic>ca.</italic> 10) cuspules. Prosoma, palps and <!--PageBreak-->legs light brown. Abdomen, including spinnerets, light grey (Fig. <xref ref-type="fig" rid="F20">20D, G</xref>). Metatarsus I considerably curved and bent (Fig. <xref ref-type="fig" rid="F20">20E</xref>). <abbrev xmlns:xlink="http://www.w3.org/1999/xlink" xlink:title="posterior median spinneret(s)" xlink:type="simple">PMS</abbrev> absent, apical segment of <abbrev xmlns:xlink="http://www.w3.org/1999/xlink" xlink:title="posterior lateral spinneret(s)" xlink:type="simple">PLS</abbrev> digitiform (Fig. <xref ref-type="fig" rid="F20">20D, G</xref>). Palpal tibia moderately short and slightly swollen; bulb globular, thin and narrow-based embolus hooked distally (Figs <xref ref-type="fig" rid="F20">20A–C</xref>, <xref ref-type="fig" rid="F21">21A–C</xref>).</p><p>Female. Unknown.</p></tp:treatment-sec><tp:treatment-sec sec-type="Variation"><title>Variation.</title><p>Total length: 6.95–7.70 (n=10).</p></tp:treatment-sec><tp:treatment-sec sec-type="Distribution"><title>Distribution.</title><p>Vietnam: Ninh Binh Province.</p></tp:treatment-sec><ref-list><ref id="B4"><mixed-citation xmlns:xlink="http://www.w3.org/1999/xlink" xlink:type="simple"><person-group><name name-style="western"><surname>Shimojana</surname><given-names>M</given-names></name><name name-style="western"><surname>Haupt</surname><given-names>J</given-names></name></person-group> (<year>2000</year>) <article-title>A new nemesiid (<tp:taxon-name><tp:taxon-name-part taxon-name-part-type="class">Arachnida</tp:taxon-name-part></tp:taxon-name>, <tp:taxon-name><tp:taxon-name-part taxon-name-part-type="order">Araneae</tp:taxon-name-part></tp:taxon-name>) from the Ryukyu Archipelago, Japan.</article-title> <source>Zoosystema</source> <volume>22</volume>(<issue>4</issue>): <fpage>709</fpage>–<lpage>717</lpage>. </mixed-citation></ref></ref-list></tp:taxon-treatment>
